# Supplementary material for: A non-Newtonian fluid quasi-solid electrolyte designed for long life and high safety Li-O2 batteries
Source: Nat Commun. 2023 Apr 20;14:2268. doi: 10.1038/s41467-023-37998-5 (PMC10119181; doi:10.1038/s41467-023-37998-5)
Supplement: Supplementary file 3 — Source Data [file 41467_2023_37998_MOESM3_ESM.xlsx]

## Sheet: Fig. 2d
1801.19	99.4802
1799.26	99.4477
1797.33	99.5014
1795.4	99.5186
1793.47	99.4601
1791.55	99.4814
1789.62	99.5463
1787.69	99.549
1785.76	99.5379
1783.83	99.445
1781.9	99.4539
1779.97	99.4444
1778.05	99.3871
1776.12	99.4316
1774.19	99.4822
1772.26	99.4262
1770.33	99.4086
1768.4	99.4223
1766.47	99.4565
1764.55	99.4678
1762.62	99.4575
1760.69	99.4466
1758.76	99.4369
1756.83	99.4323
1754.9	99.4788
1752.98	99.4763
1751.05	99.4536
1749.12	99.4779
1747.19	99.5036
1745.26	99.5163
1743.33	99.5104
1741.4	99.5153
1739.48	99.5316
1737.55	99.4988
1735.62	99.4205
1733.69	99.3657
1731.76	99.4228
1729.84	99.4537
1727.91	99.4199
1725.98	99.3852
1724.05	99.3371
1722.12	99.3189
1720.19	99.3467
1718.26	99.3366
1716.34	99.3579
1714.41	99.3726
1712.48	99.3608
1710.55	99.2911
1708.62	99.2182
1706.69	99.2281
1704.77	99.2441
1702.84	99.2426
1700.91	99.2036
1698.98	99.2
1697.05	99.1972
1695.12	99.138
1693.19	99.1301
1691.27	99.1471
1689.34	99.1543
1687.41	99.1254
1685.48	99.0605
1683.55	98.9862
1681.62	98.9654
1679.69	98.9528
1677.77	98.8995
1675.84	98.8311
1673.91	98.7999
1671.98	98.7679
1670.05	98.6952
1668.12	98.6786
1666.19	98.6853
1664.27	98.6438
1662.34	98.5758
1660.41	98.4955
1658.48	98.4712
1656.55	98.4459
1654.62	98.3518
1652.7	98.2779
1650.77	98.3332
1648.84	98.3477
1646.91	98.3538
1644.98	98.4191
1643.05	98.4432
1641.12	98.4478
1639.2	98.4405
1637.27	98.3787
1635.34	98.3685
1633.41	98.4481
1631.48	98.5024
1629.55	98.5384
1627.63	98.5954
1625.7	98.6165
1623.77	98.5836
1621.84	98.6436
1619.91	98.7157
1617.98	98.7412
1616.06	98.7649
1614.13	98.8479
1612.2	98.885
1610.27	98.9064
1608.34	98.9758
1606.41	99.0585
1604.48	99.1137
1602.56	99.1771
1600.63	99.2034
1598.7	99.2215
1596.77	99.2501
1594.84	99.3104
1592.91	99.3673
1590.98	99.3591
1589.06	99.3556
1587.13	99.3926
1585.2	99.4291
1583.27	99.4464
1581.34	99.4651
1579.41	99.4902
1577.49	99.4491
1575.56	99.4528
1573.63	99.52
1571.7	99.5282
1569.77	99.5438
1567.84	99.5537
1565.91	99.5224
1563.99	99.5545
1562.06	99.6233
1560.13	99.6551
1558.2	99.6812
1556.27	99.5874
1554.34	99.6157
1552.42	99.5877
1550.49	99.5484
1548.56	99.5791
1546.63	99.609
1544.7	99.5845
1542.77	99.5675
1540.85	99.5923
1538.92	99.6581
1536.99	99.6586
1535.06	99.6318
1533.13	99.5892
1531.2	99.6157
1529.27	99.6235
1527.35	99.6039
1525.42	99.5735
1523.49	99.5645
1521.56	99.4963
1519.63	99.5903
1517.7	99.6724
1515.78	99.6446
1513.85	99.6234
1511.92	99.5864
1509.99	99.5515
1508.06	99.459
1506.13	99.5716
1504.2	99.6565
1502.28	99.6314
1500.35	99.6046
1498.42	99.6008
1496.49	99.5832
1494.56	99.5894
1492.63	99.5882
1490.7	99.5157
1488.78	99.487
1486.85	99.5261
1484.92	99.5287
1482.99	99.5031
1481.06	99.4824
1479.13	99.4861
1477.2	99.441
1475.28	99.3471
1473.35	99.3197
1471.42	99.3726
1469.49	99.3715
1467.56	99.3359
1465.63	99.3028
1463.71	99.2612
1461.78	99.1839
1459.85	99.0772
1457.92	98.8856
1455.99	98.5616
1454.06	98.5277
1452.13	98.5752
1450.21	98.7
1448.28	98.8035
1446.35	98.8364
1444.42	98.7606
1442.49	98.6335
1440.57	98.4338
1438.64	98.2112
1436.71	97.7662
1434.78	97.1955
1432.85	96.5954
1430.92	95.9139
1428.99	95.4586
1427.07	95.1469
1425.14	94.7737
1423.21	94.5346
1421.28	94.5149
1419.35	94.3244
1417.42	93.4481
1415.49	92.0938
1413.57	90.3525
1411.64	88.7286
1409.71	87.6728
1407.78	87.2188
1405.85	87.022
1403.92	87.0933
1401.99	87.4367
1400.07	88.0274
1398.14	88.9885
1396.21	89.8327
1394.28	90.6911
1392.35	91.3154
1390.42	91.6518
1388.5	91.7958
1386.57	91.5952
1384.64	91.3735
1382.71	91.4292
1380.78	92.1352
1378.85	93.2412
1376.92	94.2755
1375	95.0672
1373.07	95.847
1371.14	96.3527
1369.21	96.7954
1367.28	97.2336
1365.35	97.5313
1363.43	97.7109
1361.5	97.8869
1359.57	97.9685
1357.64	97.9501
1355.71	97.9015
1353.78	97.8491
1351.86	97.7961
1349.93	97.7575
1348	97.7646
1346.07	97.82
1344.14	97.8671
1342.21	97.8848
1340.28	97.8728
1338.36	97.8082
1336.43	97.7996
1334.5	97.7994
1332.57	97.7631
1330.64	97.7283
1328.71	97.7307
1326.79	97.7446
1324.86	97.7378
1322.93	97.7332
1321	97.7412
1319.07	97.722
1317.14	97.6834
1315.21	97.6075
1313.29	97.5058
1311.36	97.4133
1309.43	97.3034
1307.5	97.1985
1305.57	97.0809
1303.64	96.91
1301.71	96.7153
1299.79	96.4646
1297.86	96.2112
1295.93	95.9522
1294	95.672
1292.07	95.4209
1290.14	95.2017
1288.22	94.9243
1286.29	94.5947
1284.36	94.2282
1282.43	93.8282
1280.5	93.4239
1278.57	93.052
1276.64	92.7313
1274.72	92.4501
1272.79	92.1913
1270.86	91.9324
1268.93	91.6154
1267	91.2401
1265.07	90.7514
1263.15	90.183
1261.22	89.5087
1259.29	88.6988
1257.36	87.7836
1255.43	86.8342
1253.5	85.8625
1251.58	84.8865
1249.65	83.9744
1247.72	83.1411
1245.79	82.3722
1243.86	81.6173
1241.93	80.8967
1240	80.1371
1238.08	79.3397
1236.15	78.5909
1234.22	77.933
1232.29	77.4502
1230.36	77.1973
1228.43	77.0522
1226.51	76.856
1224.58	76.4808
1222.65	75.9376
1220.72	75.2426
1218.79	74.3986
1216.86	73.409
1214.93	72.3987
1213.01	71.5392
1211.08	70.9767
1209.15	70.6948
1207.22	70.5911
1205.29	70.5701
1203.36	70.5225
1201.43	70.4079
1199.51	70.2285
1197.58	69.9757
1195.65	69.5636
1193.72	69.0087
1191.79	68.3219
1189.86	67.4995
1187.93	66.5056
1186.01	65.3486
1184.08	64.3284
1182.15	63.9231
1180.22	64.4467
1178.29	65.5552
1176.37	66.6437
1174.44	67.5217
1172.51	68.3019
1170.58	69.0577
1168.65	69.79
1166.72	70.4182
1164.79	70.9669
1162.87	71.3844
1160.94	71.7238
1159.01	71.9524
1157.08	72.0039
1155.15	71.9527
1153.22	71.8562
1151.3	71.7198
1149.37	71.5919
1147.44	71.4926
1145.51	71.4353
1143.58	71.3546
1141.65	71.22
1139.72	71.0338
1137.8	70.7806
1135.87	70.4932
1133.94	70.179
1132.01	69.8737
1130.08	69.5809
1128.15	69.1854
1126.22	68.6559
1124.3	67.9981
1122.37	67.1954
1120.44	66.2466
1118.51	65.1231
1116.58	63.8675
1114.65	62.5744
1112.72	61.2158
1110.8	59.8386
1108.87	58.5311
1106.94	57.3856
1105.01	56.4535
1103.08	55.7542
1101.15	55.2529
1099.23	54.9528
1097.3	54.8212
1095.37	54.8368
1093.44	55.018
1091.51	55.3083
1089.58	55.6396
1087.65	56.0182
1085.73	56.4228
1083.8	56.8757
1081.87	57.3651
1079.94	57.7994
1078.01	58.1944
1076.08	58.5767
1074.16	58.8988
1072.23	59.2983
1070.3	59.8884
1068.37	60.6634
1066.44	61.5643
1064.51	62.6368
1062.59	63.8083
1060.66	64.9591
1058.73	66.1718
1056.8	67.4842
1054.87	68.8496
1052.94	70.2378
1051.01	71.6173
1049.09	73.0207
1047.16	74.4206
1045.23	75.778
1043.3	77.1442
1041.37	78.5238
1039.44	79.8765
1037.52	81.1948
1035.59	82.4491
1033.66	83.6589
1031.73	84.8382
1029.8	85.9556
1027.87	87.0254
1025.94	88.0483
1024.02	89.0262
1022.09	89.9341
1020.16	90.8015
1018.23	91.6071
1016.3	92.3533
1014.37	93.0458
1012.45	93.6668
1010.52	94.1822
1008.59	94.6277
1006.66	95.0296
1004.73	95.3686
1002.8	95.653
1000.87	95.8665
998.946	96.0308
997.017	96.1537
995.089	96.2383
993.16	96.2591
991.232	96.2581
989.303	96.2279
987.375	96.1365
985.447	95.9835
983.518	95.7947
981.59	95.5515
979.661	95.2307
977.733	94.8401
975.804	94.5297
973.876	94.5425
971.947	94.9311
970.019	95.4089
968.09	95.7524
966.162	95.9644
964.233	96.1184
962.305	96.2465
960.376	96.3354
958.448	96.4231
956.519	96.4922
954.591	96.5087
952.663	96.5028
950.734	96.5477
948.806	96.6158
946.877	96.6623
944.949	96.7518
943.02	96.8964
941.092	97.0404
939.163	97.1512
937.235	97.2811
935.306	97.4318
933.378	97.5519
931.449	97.6143
929.521	97.688
927.592	97.7766
925.664	97.8484
923.736	97.8767
921.807	97.9095
919.879	97.9316
917.95	97.8837
916.022	97.7298
914.093	97.529
912.165	97.3151
910.236	97.0574
908.308	96.775
906.379	96.615
904.451	96.5783
902.522	96.5471
900.594	96.4249
898.665	96.1206
896.737	95.5682
894.808	94.848
892.88	94.0365
890.952	92.9917
889.023	91.5655
887.095	89.848
885.166	88.1678
883.238	86.6419
881.309	85.4309
879.381	84.6864
877.452	84.3893
875.524	84.5903
873.595	85.8203
871.667	88.4347
869.739	91.6301
867.81	94.181
865.881	95.6248
863.953	96.3596
862.025	96.6507
860.096	96.5861
858.168	96.2694
856.239	95.8646
854.311	95.6304
852.382	95.6262
850.454	95.6572
848.525	95.4878
846.597	95.0231
844.668	94.3827
842.74	93.6214
840.812	92.9599
838.883	92.7628
836.955	92.9334
835.026	93.099
833.098	93.2089
831.169	93.3897
829.241	93.5614
827.312	93.6723
825.384	93.7439
823.455	93.8628
821.527	93.9638
819.598	94.0063
817.67	93.9647
815.741	93.7965
813.813	93.5992
811.885	93.5021
809.956	93.4982
808.028	93.5186
806.099	93.54
804.171	93.5523
802.242	93.5604
800.314	93.4469
798.385	93.0732
796.457	92.7074
794.528	93.0562
792.6	93.8761
790.671	94.506
788.743	94.9167
786.814	95.2596
784.886	95.5773
782.957	95.8091
781.029	96.0601
779.101	96.3111
777.172	96.4851
775.244	96.6185
773.315	96.7595
771.387	96.8509
769.458	96.8004
767.53	96.4618
765.601	95.6116
763.673	94.3547
761.744	93.8336
759.816	94.7861
757.888	96.0359
755.959	96.7559
754.03	97.0962
752.102	97.2881
750.174	97.3919
748.245	97.4217
746.317	97.4252
744.388	97.4617
742.46	97.4786
740.531	97.4682
738.603	97.4802
736.674	97.5323
734.746	97.6104
732.817	97.6917
730.889	97.7396
728.96	97.8089
727.032	97.8622
725.104	97.8779
723.175	97.9022
721.247	97.9118
719.318	97.9553
717.39	97.9858
715.461	97.9631
713.533	97.9448
711.604	97.9653
709.676	98.0045
707.747	98.0126
705.819	98.029
703.89	98.0461
701.962	98.0411
700.033	98.0545
698.105	98.0209
696.177	98.0138
694.248	98.0325
692.32	98.048
690.391	98.0358
688.463	98.0118
686.534	97.9829
684.606	97.9565
682.677	97.9613
680.749	97.9466
678.82	97.9305
676.892	97.8802
674.963	97.8737
673.035	97.8945
671.106	97.8926
669.178	97.9022
667.25	97.9618
665.321	97.9803
663.393	97.9705
661.464	97.9925
659.536	97.9585
657.607	97.9254
655.679	97.9054
653.75	97.9226
651.822	97.9734
649.893	97.9597
647.965	97.9546
646.036	97.9846
644.108	97.9678
642.179	97.9418
640.251	97.9278
638.322	97.8881
636.394	97.8518
634.466	97.8049
632.537	97.7749
630.609	97.7512
628.68	97.7327
626.752	97.6991
624.823	97.6673
622.895	97.6003
620.966	97.4753
619.038	97.1419
617.109	96.3795
615.181	95.4853
613.252	95.5164
611.324	96.168
609.395	96.5921
607.467	96.7625
605.539	96.7719
603.61	96.7398
601.682	96.7679
599.753	96.8177
597.825	96.8231
595.896	96.7783
593.968	96.7657
592.039	96.8164
590.111	96.7801
588.182	96.7275
586.254	96.7223
584.325	96.7569
582.397	96.709
580.468	96.668
578.54	96.5945
576.612	96.4361
574.683	96.322
572.755	96.275
570.826	96.1992
568.898	96.1457
566.969	96.1054
565.041	96.0862
563.112	96.1162
561.184	96.1156
559.255	96.0148
557.327	96.0029
555.398	96.0383
553.47	96.0383
551.542	96.0432
549.613	96.0352
547.685	95.9528
545.756	95.9064
543.828	95.871
541.899	95.8226
539.971	95.7286
538.042	95.5395
536.114	95.2968
534.185	94.9237
532.257	94.6851
530.328	94.83
528.4	95.0428
526.471	95.1965
524.543	95.1333
522.615	94.8794
520.686	94.6078
518.758	94.4291
516.829	94.2825
514.901	93.9215
512.972	93.5147
511.044	93.2986
509.115	93.0956
507.187	93.023
505.258	92.9617
503.33	92.5515
501.401	92.0969
499.473	91.5354
497.544	90.9048
495.616	90.0135
493.688	88.8392
491.759	87.7719
489.831	86.8231
487.902	86.0901
485.974	85.1952
484.045	84.4845
482.117	83.8229
480.188	83.4634
478.26	82.7816
476.331	82.1228
474.403	81.7573
472.474	81.1559
470.546	80.6202
468.617	80.7269
466.689	80.828
464.76	80.9821
462.832	81.2973
460.904	81.8703
458.975	82.5042
457.047	83.3876
455.118	84.0653
453.19	84.9114
451.261	85.4509
449.333	86.23
447.404	86.9243
445.476	87.7495
443.547	88.2247
441.619	88.8943
439.69	89.3671
437.762	90.2714
435.834	90.8779
433.905	91.3461
431.977	91.6896
430.048	92.3671
428.12	92.7649
426.191	93.341
424.263	93.6373
422.334	94.0613
420.406	94.4266
418.477	94.9335
416.549	95.1679
414.62	95.5536
412.692	95.9223
410.763	96.306
408.835	96.6655
406.906	97.1672
404.978	97.5569
403.05	98.1451
401.121	98.216
399.193	99.146

## Sheet: Fig. 2e
XPS Survey			S 2p
800	146606		173.7	2876.32	2895.25	2876.32	2895.25
799	143758		173.6	3039.63	2895.93	2876.32	2895.93
798	145814		173.5	3096	2890.09	2869.75	2890.09
797	146080		173.4	2991.98	2881.75	2860.66	2881.75
796	143669		173.3	2958.73	2877.27	2855.38	2877.27
795	145910		173.2	3031.31	2873.97	2851.22	2873.97
794	147042		173.1	2939.31	2867.64	2843.98	2867.64
793	147027		173	2974.55	2864.78	2840.15	2864.78
792	148773		172.9	3041.12	2860.41	2834.74	2860.41
791	145781		172.8	3033.83	2853.22	2826.45	2853.22
790	145348		172.7	2902.39	2846.07	2818.11	2846.07
789	146896		172.6	2858.18	2843.96	2814.72	2843.96
788	147235		172.5	2893.83	2843.59	2812.97	2843.59
787	146051		172.4	2963.21	2841.83	2809.72	2841.83
786	145559		172.3	2962.67	2837.27	2803.55	2837.27
785	145704		172.2	2908.98	2832.62	2797.15	2832.62
784	145979		172.1	3076.59	2830.04	2792.66	2830.04
783	147570		172	2963.16	2820.7	2781.24	2820.7
782	147578		171.9	2819.59	2815.65	2773.92	2815.65
781	147710		171.8	2906.98	2816.3	2772.09	2816.3
780	147890		171.7	2996.92	2813.59	2766.66	2813.59
779	144802		171.6	2981.45	2807.31	2757.41	2807.31
778	146391		171.5	2822.67	2801.56	2748.4	2801.56
777	148589		171.4	2815.57	2802.15	2745.41	2802.15
776	147672		171.3	2883.14	2803.25	2742.59	2803.25
775	145362		171.2	2846.06	2801.88	2736.94	2801.88
774	150618		171.1	2791.61	2802.19	2732.55	2802.19
773	147989		171	2873.17	2804.94	2730.18	2804.94
772	148360		170.9	2872.3	2804.78	2724.43	2804.78
771	149970		170.8	2898.95	2804.92	2718.48	2804.92
770	147981		170.7	2856.52	2804.27	2711.23	2804.27
769	148511		170.6	2864.39	2805.59	2705.39	2805.59
768	148223		170.5	2835.35	2806.94	2698.99	2806.94
767	148359		170.4	2856.19	2809.79	2693.51	2809.79
766	149234		170.3	2912.47	2812.2	2686.97	2812.2
765	149933		170.2	2732.56	2812.7	2677.9	2812.7
764	148854		170.1	2775.05	2820.7	2675.7	2820.7
763	148142		170	2918.02	2827.53	2671.71	2827.53
762	150197		169.9	2877.05	2829.04	2661.81	2829.04
761	150194		169.8	2777.57	2832.37	2653.15	2832.37
760	147861		169.7	2869.68	2839.86	2648.15	2839.86
759	147878		169.6	2809.97	2843.89	2639.24	2843.89
758	148053		169.5	2773.06	2850.3	2632.38	2850.3
757	149641		169.4	2978.58	2858.13	2626.72	2858.13
756	150055		169.3	3022.26	2857.51	2612.57	2857.51
755	149156		169.2	2896.42	2854.41	2596.1	2854.41
754	150788		169.1	2760.27	2855.3	2584.03	2855.3
753	150473		169	2754.02	2860.5	2576.94	2860.5
752	147549		168.9	2815.75	2864.68	2569.82	2864.68
751	151088		168.8	2990.31	2864.79	2559.93	2864.79
750	150994		168.7	2896.51	2855.84	2542.63	2855.84
749	152269		168.6	2932.11	2848.04	2528.4	2848.04
748	148815		168.5	2774.3	2836.06	2512.17	2836.06
747	148597		168.4	2860.55	2827.43	2501.63	2827.43
746	151201		168.3	2787.88	2812.48	2487.2	2812.48
745	151081		168.2	2757.43	2797.46	2475.11	2797.46
744	148098		168.1	2807.68	2780.9	2463.75	2780.9
743	147203		168	2722.11	2759.79	2449.93	2759.79
742	147255		167.9	2718.5	2739.75	2438.98	2739.75
741	148331		167.8	2824.48	2717.92	2427.74	2717.92
740	152754		167.7	2740.75	2690.2	2411.79	2690.2
739	150112		167.6	2671.86	2664.36	2398.57	2664.36
738	151332		167.5	2711.79	2640.2	2387.58	2640.2
737	153534		167.4	2596.69	2613.7	2374.54	2613.7
736	149972		167.3	2584.38	2591.24	2365.61	2591.24
735	148446		167.2	2480.81	2569.03	2356.81	2569.03
734	147589		167.1	2467.21	2550.9	2351.83	2550.9
733	147616		167	2629.71	2533.5	2347.19	2533.5
732	146951		166.9	2506.46	2509.86	2335.83	2509.86
731	146802		166.8	2436.15	2491.25	2328.97	2491.25
730	146384		166.7	2616	2475.78	2324.66	2475.78
729	143466		166.6	2563.37	2453.51	2312.95	2453.51
728	143444		166.5	2407.53	2433.51	2302.88	2433.51
727	141274		166.4	2501.91	2420	2298.67	2420
726	146131		166.3	2542.71	2403.14	2290.5	2403.14
725	146085		166.2	2497.3	2384.92	2280.36	2384.92
724	144356		166.1	2414.3	2368.71	2271.63	2368.71
723	146818		166	2351.56	2356.05	2265.9	2356.05
722	148173		165.9	2453.21	2346.22	2262.45	2346.22
721	148861		165.8	2462.92	2332.68	2254.78	2332.68
720	156391		165.7	2475.56	2318.93	2246.41	2318.93
719	157639		165.6	2349.24	2304.78	2237.2	2304.78
718	158196
717	157242
716	157592
715	159875
714	157112
713	157262
712	156598
711	156129
710	154583
709	155208
708	149206
707	149262
706	142314
705	138666
704	132707
703	128378
702	119769
701	115487
700	105961
699	97294.4
698	88221.8
697	82282.8
696	79490.9
695	78548.7
694	79773.2
693	86588.7
692	109820
691	162815
690	282767
689	511146
688	673912
687	501901
686	217745
685	100871
684	78426.4
683	72996.7
682	72374.2
681	71237.5
680	68587.3
679	68090.5
678	67046.9
677	69472.6
676	66320.7
675	68219.1
674	68756.6
673	67932.6
672	68737
671	68169.1
670	68452.7
669	68268.2
668	67578.3
667	70140
666	67832
665	68469.7
664	68541.9
663	68965.1
662	69988.6
661	67836.5
660	68420.3
659	69046.8
658	66573.9
657	67588.3
656	68858.6
655	68055.5
654	69508.4
653	68229.8
652	68741.9
651	68811.3
650	70150.6
649	69806.9
648	69694.2
647	68098
646	69434.4
645	67588
644	68591.6
643	69909.3
642	70497.6
641	70459.2
640	69528.1
639	71408
638	69811.9
637	69438.3
636	71174.4
635	70411.6
634	69319.1
633	71256.8
632	70621.2
631	69733.9
630	72437.5
629	72736.5
628	71829.1
627	71567.4
626	71188.3
625	70831.8
624	69512.8
623	72428.8
622	70747.7
621	70938.2
620	71544.3
619	72245.6
618	72033.6
617	70471.4
616	72150.8
615	73868.7
614	73893
613	73012.2
612	72044
611	71908.4
610	72700.9
609	71363.8
608	72301
607	73014.3
606	73992.9
605	75035.2
604	72803.1
603	73461.3
602	73334.1
601	72631.9
600	72558.9
599	73993
598	74712.6
597	75651.4
596	75258.2
595	73882.9
594	73312.1
593	73399.7
592	74495.2
591	74157.6
590	75454.2
589	75540.9
588	75523
587	73790.1
586	76824.7
585	77848.3
584	76535.7
583	76561.3
582	75489.8
581	74700.9
580	75564.5
579	75945
578	73451.7
577	75523.2
576	76059.8
575	77652.6
574	76561.6
573	75474
572	76768.8
571	76413.9
570	75129.1
569	72743.4
568	74053.8
567	73241
566	74260
565	73056.8
564	77956.4
563	79224.4
562	80597.8
561	81962
560	82034.9
559	84077
558	87727.4
557	87887.5
556	88249.4
555	89213.4
554	85973.6
553	81495
552	77742.6
551	74647
550	70540
549	69408
548	68548.1
547	65606.2
546	62019.8
545	60710.6
544	54088.9
543	49853.4
542	44087.3
541	42079.2
540	40794.1
539	40424.7
538	41737.1
537	49398.6
536	69959.9
535	138962
534	288695
533	391309
532	273409
531	111971
530	52993.9
529	41948.8
528	39221.3
527	38332.2
526	37721.4
525	37826.2
524	36411.6
523	36653.4
522	37042.1
521	37271.6
520	37296.3
519	36155
518	38514.5
517	37606.9
516	37817.8
515	37266.1
514	37476.5
513	37237.6
512	36929.6
511	37914.2
510	37389.3
509	37415.5
508	37389.2
507	38483.8
506	37991.1
505	37145.6
504	36837.2
503	38261.9
502	38445.7
501	37650.4
500	37207.5
499	38161.7
498	38328.7
497	38163.1
496	37013.1
495	36862.5
494	38296.5
493	38350.6
492	38402.2
491	36742.1
490	38711.1
489	37972.3
488	37785.5
487	38104.9
486	37694.1
485	37819.8
484	36977.2
483	37934.8
482	37031.7
481	37836.9
480	38730.6
479	38219.9
478	38002.7
477	38803.3
476	38326.1
475	38207.6
474	37595.5
473	38638.1
472	39352.1
471	38227
470	37577.6
469	38127.2
468	38551.4
467	38382.8
466	37034.5
465	38272.8
464	37839.8
463	38771.9
462	38507
461	38714.5
460	38503.9
459	37871.8
458	39683.9
457	38449.7
456	39069.6
455	38860.7
454	37857.3
453	37504
452	38636.9
451	37499.8
450	37896.2
449	38941.5
448	37717.3
447	40180.2
446	38699.3
445	39095.4
444	39147.8
443	38590.9
442	38037
441	39331.7
440	39217.1
439	37802.5
438	39717.9
437	39108.7
436	38478.6
435	37386.7
434	38606.1
433	38966.8
432	39322.4
431	39734.9
430	38701.8
429	38203.8
428	39377.9
427	38490
426	40932.3
425	39144
424	39646.2
423	39833.7
422	39660.7
421	40238.2
420	41045.6
419	40032.8
418	40854
417	41241.1
416	40997.9
415	40983.7
414	40069.3
413	40132.7
412	39981
411	40680.4
410	41615.1
409	40981.7
408	41126.5
407	41236.9
406	41887.3
405	40290.8
404	39915.5
403	40513.5
402	40691
401	41073
400	40996.5
399	40377.8
398	40806.4
397	41944.8
396	41314.8
395	40675.9
394	40080.5
393	40501.4
392	41317.8
391	41174.7
390	41905.8
389	41143
388	40722.8
387	39770.7
386	40168.1
385	40038.9
384	40788.8
383	40417.9
382	40977.5
381	41243
380	42170.8
379	40468
378	41983
377	41866.4
376	41441.5
375	42340.3
374	42984.1
373	42994.6
372	41758.5
371	41666.6
370	43105.2
369	42812.6
368	43051.8
367	43457.7
366	42812.8
365	43305.5
364	42469.6
363	42250.3
362	43335
361	42738.9
360	42451
359	42442.9
358	43100
357	43859.8
356	44756.6
355	44279.9
354	42999.8
353	42456
352	44134.3
351	43306.1
350	43061.3
349	44782.6
348	43085.8
347	42037.1
346	44162
345	43707.4
344	43971.1
343	44641
342	44666.2
341	45013.5
340	44908.7
339	46006.3
338	45500.6
337	43878.8
336	43985.5
335	44167.3
334	45152
333	46349.5
332	45030.1
331	44919
330	44357.5
329	44166.2
328	44458.5
327	44762.1
326	45363.1
325	44809.6
324	45228.7
323	45761.7
322	46393.6
321	45850.9
320	47637.7
319	46430.9
318	46762.1
317	48166.7
316	47655.2
315	47336.3
314	47663.2
313	49136.7
312	48430.9
311	48669.2
310	48837.2
309	47012.9
308	46884.4
307	46445.3
306	45385.3
305	42958.8
304	41464.9
303	38280.1
302	36775.5
301	34906.9
300	31572.4
299	28165.2
298	27829.6
297	26052.8
296	23568.1
295	23382.3
294	25324.6
293	32580.7
292	62615.7
291	114414
290	107839
289	61065.8
288	59230.6
287	112454
286	156074
285	117926
284	59922.9
283	29627.8
282	19698.7
281	18685.3
280	18123.7
279	18672.7
278	17625
277	17579
276	17018.7
275	17011.3
274	18367.1
273	17826.3
272	17765.4
271	16500.5
270	17041.2
269	18722.4
268	17769.7
267	18031.8
266	18291.5
265	18380.3
264	17090.4
263	17964.3
262	18527.3
261	17087.7
260	18058.5
259	17710.9
258	17734.2
257	18280.1
256	18325.6
255	17854.8
254	17928.7
253	18338.1
252	18015.4
251	18438.1
250	18182
249	18429.3
248	18180.4
247	18249.4
246	18181.3
245	18891.1
244	18610.1
243	18067.7
242	18558
241	18382.4
240	18576.9
239	17916.3
238	18907.2
237	18979
236	18541.2
235	17621
234	18586
233	19598.8
232	19143.7
231	18491.7
230	18432.3
229	18541.3
228	18816.8
227	18528.2
226	18825.1
225	19034.6
224	19109.3
223	18675
222	18047
221	18222.5
220	18000.6
219	19188.3
218	19681.4
217	18992.3
216	18681.5
215	19122.4
214	19945.2
213	19428.3
212	19184.1
211	18898.4
210	19773
209	18709.7
208	19776.3
207	19774.9
206	20446.9
205	19737.4
204	19592.1
203	20139.2
202	19125.4
201	20273.2
200	19450
199	19646
198	20080.9
197	20368
196	19742.5
195	20411.4
194	20237.3
193	19444.4
192	19434
191	20090.2
190	20312
189	20242
188	19884.2
187	19263.1
186	20090.8
185	19883.1
184	21112
183	21452.8
182	20766.4
181	21109.7
180	20422.1
179	20470.5
178	22000.2
177	22112.4
176	20984.3
175	21112.1
174	22020.3
173	21712.5
172	21178.5
171	21252.1
170	21324
169	20915.9
168	19009.5
167	19217.1
166	18553.3
165	16418.9
164	16263.8
163	15803.4
162	15423.5
161	15749.5
160	16784.2
159	16937.3
158	19484.5
157	26379.4
156	42771.9
155	61170.1
154	60512.9
153	42769
152	26864.1
151	19832.3
150	16655.3
149	16787.7
148	15965.7
147	15862.5
146	14985.9
145	14818.9
144	15269
143	14777.6
142	15394.3
141	14864.3
140	14917
139	14365.8
138	14340.6
137	14423.8
136	15092
135	15374.3
134	14801.3
133	14892.6
132	14534.8
131	14818.7
130	16486.5
129	16528.3
128	17026.9
127	16021.9
126	17062.1
125	17307.7
124	17115.7
123	17243.5
122	16183.1
121	14981.3
120	15466.1
119	14843.4
118	14682
117	13700.1
116	12915.2
115	11706.6
114	11068.3
113	10635.6
112	9601.08
111	9687.88
110	9786.08
109	9792.56
108	10244.2
107	10973.3
106	17151.7
105	36277.5
104	66648.7
103	61059.7
102	30962.5
101	15566.9
100	10870.7
99	10165.7
98	10259.5
97	10146
96	9775.89
95	9930.97
94	9161.36
93	9653.3
92	9632.81
91	9593.3
90	10157.3
89	9949.58
88	9919.93
87	10037.6
86	9557.79
85	9541.75
84	9827.78
83	10192.6
82	9729.83
81	10127.6
80	10297.6
79	10153
78	10142.5
77	10113.4
76	10326.3
75	10099.1
74	9638.67
73	10213.4
72	10617.4
71	10083.8
70	10278.9
69	10427.9
68	10296.9
67	10483.6
66	10978.5
65	10868.5
64	10010.3
63	10183.9
62	10401.1
61	10574.7
60	10861
59	10718.7
58	10989.4
57	10699
56	10937.1
55	11199.9
54	10974
53	10711.1
52	10858.1
51	10819
50	10414
49	10135.8
48	10312.2
47	9717.91
46	8559.82
45	8366.58
44	8313.89
43	7770.3
42	8151.02
41	8458.59
40	7506.22
39	8413.93
38	9739.74
37	11360.7
36	15663.9
35	20893.7
34	24550.5
33	25762.2
32	22517.2
31	16513.8
30	11985.4
29	10264.4
28	10534.4
27	12636.7
26	14676.4
25	12992.6
24	9139.1
23	6042.62
22	4626.81
21	5345.95
20	5362.65
19	4943.33
18	4996.42
17	5800.23
16	7339.56
15	7698.09
14	8717.01
13	8708.3
12	8591.46
11	8021.73
10	8994.35
9	8849.06
8	7452.19
7	4424.51
6	2558.47
5	1130.6
4	451.98
3	102.292
2	72.3133
1	24.074
0	20.008

## Sheet: Fig. 2f
0.1	1.1461	0.3822
0.133	1.1348	0.50228
0.178	1.1861	0.63516
0.237	1.1818	0.79998
0.316	1.2412	1.0648
0.422	1.2495	1.4698
0.562	1.3363	1.858
0.75	1.3461	2.404
1	1.3973	3.2265
1.33	1.4837	4.2275
1.78	1.6334	5.652
2.37	1.9597	7.4235
3.16	2.2902	10.143
4.22	2.881	12.969
7.5	5.7634	22.744
10	9.483	30.158
13.3	15.367	39.905
17.8	27.279	50.446
23.7	46.838	66.222
31.6	79.588	81.043
42.2	140.46	84.216
75	295.56	146.75

## Sheet: Fig. 3a
				PVDF-HFP	SiO2/PVDF-HFP	SiO2-SO3Li/PVDF-HFP
				270	300	380

## Sheet: Fig. 3b
		PVDF-HFP	SiO2/PVDF-HFP	SiO2-SO3Li/PVDF-HFP
	0	100	100	100
	48	95.2	95.5	99.3
	96	91.7	92	97.7
	168	88.7	89.6	95.8
	240	84	84.1	92.8
	360	79.7	80.9	90.5

## Sheet: Fig. 3c
				PP	PVDF-HFP	SiO2/PVDF-HFP	SiO2-SO3Li/PVDF-HFP
				100	75	61	1

## Sheet: Fig. 3d
		LE	SiO2-SO3Li/PVDF-HFP+LE
	-0.99986	128334	19652.2
	-1.00048	137294	20222.6
	-1.00109	147196	20807.4
	-1.00171	158174	21407.8
	-1.00233	170381	22022.8
	-1.00295	184006	22659.6
	-1.00356	199266	23322.6
	-1.00418	216424	24017.6
	-1.0048	235796	24750.4
	-1.00542	257760	25528.2
	-1.00603	282768	26355.4
	-1.00665	311361	27231.2
	-1.00727	344191	28156.4
	-1.00788	382035	29138.6
	-1.0085	425812	30170.2
	-1.00912	476610	31251.4
	-1.00974	535690	32382.2
	-1.01035	604485	33566.2
	-1.01097	684560	34805.4
	-1.01159	777490	36115.2
	-1.0122	884650	37497.6
	-1.01282	1006770	38959
	-1.01344	1143260	40510.2
	-1.01406	1291240	42165.6
	-1.01467	1444460	43928.2
	-1.01529	1592570	45802.2
	-1.01591	1721460	47789.4
	-1.01652	1815390	49893.8
	-1.01714	1860890	52129.2
	-1.01776	1851025	54502.8
	-1.01838	1787900	57030.4
	-1.01899	1681835	59731
	-1.01961	1547755	62620.4
	-1.02023	1400865	65721.2
	-1.02085	1253520	69057.2
	-1.02146	1114025	72647.2
	-1.02208	986865	76530.8
	-1.0227	873700	80743
	-1.02331	774395	85312.6
	-1.02393	687895	90280
	-1.02455	612760	95691.8
	-1.02517	547475	101597
	-1.02578	490646	108051
	-1.0264	441045	115127
	-1.02702	397629	122898
	-1.02763	359521	131457
	-1.02825	326000	140905
	-1.02887	296458	151364
	-1.02949	270380	162990
	-1.0301	247320	175949
	-1.03072	226892	190447
	-1.03134	208758	206710
	-1.03195	192621	225026
	-1.03257	178222	245724
	-1.03319	165335	269192
	-1.03381	153766	295886
	-1.03442	143347	326352
	-1.03504	133934	361212
	-1.03566	125404	401194
	-1.03628	117650	447122
	-1.03689	110582	499904
	-1.03751	104125	560516
	-1.03813	98210	629942
	-1.03874	92778.5	709074
	-1.03936	87779	798462
	-1.03998	83169.5	897982
	-1.0406	78908.5	1006364
	-1.04121	74960	1120558
	-1.04183	71294.5	1235212
	-1.04245	67886	1342454
	-1.04306	64711	1432512
	-1.04368	61748.5	1495284
	-1.0443	58978.5	1522708
	-1.04492	56386	1511088
	-1.04553	53955.5	1462224
	-1.04615	51672.5	1382848
	-1.04677	49526.8	1282592
	-1.04738	47508.2	1171522
	-1.048	45605.9	1058250
	-1.04862	43813.2	948994
	-1.04924	42122.4	847530
	-1.04985	40525.9	755652
	-1.05047	39017.2	673784
	-1.05109	37588.6	601526
	-1.0517	36235.4	538072
	-1.05232	34953.8	482454
	-1.05294	33737.1	433724
	-1.05356	32581.9	390994
	-1.05417	31484.3	353478
	-1.05479	30440.6	320488
	-1.05541	29449.2	291432
	-1.05603	28509.3	265786
	-1.05664	27616.5	243110
	-1.05726	26768.3	223010
	-1.05788	25961.8	205144
	-1.05849	25196.2	189225
	-1.05911	24466.8	174996
	-1.05973	23770.7	162245
	-1.06035	23103.8	150791

## Sheet: Fig. 3e
			LE	SiO2-SO3Li/PVDF-HFP+LE
		3.24828	1290.11	1088.44
		3.24797	1386.6	1168.21
		3.24767	1493.17	1259.15
		3.24736	1604.57	1363.29
		3.24706	1714.72	1481.7
		3.24675	1826.71	1611.73
		3.24645	1955.48	1744.65
		3.24614	2116.09	1872.64
		3.24583	2320.93	2000.2
		3.24553	2583.98	2144.62
		3.24522	2926.92	2324.31
		3.24492	3381.22	2550.87
		3.24461	3989.98	2832.06
		3.24431	4808.31	3179.19
		3.244	5908.35	3611.41
		3.2437	7363.6	4158.52
		3.24339	9226.25	4860.54
		3.24308	11486.1	5770.48
		3.24278	14067.9	6959.56
		3.24247	16970.2	8525.44
		3.24217	20335.2	10600
		3.24186	24192	13368.3
		3.24156	28116.1	17073.6
		3.24125	30913.7	21901.2
		3.24095	31106.2	27633.8
		3.24064	28442.9	33197.8
		3.24033	24268.7	36568.7
		3.24003	19938.6	35825.4
		3.23972	15978.6	30975.3
		3.23942	12587.5	24201.8
		3.23911	9846.05	17885
		3.23881	7713.5	13069.3
		3.2385	6090.25	9713.48
		3.2382	4878.11	7426.98
		3.23789	3987.24	5848.05
		3.23758	3332.24	4726.48
		3.23728	2842.22	3905.74
		3.23697	2467.67	3288.74
		3.23667	2175.3	2813.89
		3.23636	1943.91	2441.03
		3.23606	1758.23	2143.88
		3.23575	1608.44	1905.02

## Sheet: Fig. 3f
				LE	SiO2-SO3Li/PVDF-HFP+LE
			58.1495	140918	153113
			58.1454	160920	125948
			58.1413	183652	193702
			58.1372	212580	268111
			58.1331	253124	335248
			58.129	310475	323521
			58.1249	395654	284381
			58.1208	523070	303425
			58.1167	738975	351214
			58.1126	1097235	399797
			58.1084	1802405	452251
			58.1043	3234385	541968
			58.1002	7731850	702703
			58.0961	17207600	974744
			58.092	18916700	1374670
			58.0879	9694850	1932940
			58.0838	4094560	2799670
			58.0797	2263300	4482050
			58.0756	1315855	8611030
			58.0714	886460	16318400
			58.0673	587695	19927800
			58.0632	443994	13050200
			58.0591	332274	6597560
			58.055	273632	3633010
			58.0509	215484	2409950
			58.0468	189958	1671430
			58.0427	159078	1202250
			58.0386	143608	841687
			58.0345	123906	670441
			58.0303	108998	569852
			58.0262	82446.5	466293
			58.0221	70958	380079
			58.018	57431.5	295753
			58.0139	52622	271444
			58.0098	43215.3	200387
			58.0057	43278.4	159855
			58.0016	37530.8	125038

## Sheet: Fig. 3g
		PVDF-HFP			SiO2/PVDF-HFP			SiO2-SO3Li/PVDF-HFP
	87.8612	32.621		31.4586	8.89123		3.52679	0.12196
	92.5201	28.0073		32.7315	7.64494		3.54781	0.32833
	95.4363	24.5925		33.5133	6.79061		3.58021	0.54051
	98.3102	21.1844		34.3	5.90499		3.62052	0.76956
	100.551	18.0547		34.9276	5.09334		3.67068	1.0262
	102.31	15.2498		35.4402	4.37946		3.73477	1.32279
	103.654	12.7169		35.8518	3.74738		3.81485	1.67041
	104.615	10.6851		36.1819	3.23408		3.92416	2.08644
	105.423	8.92081		36.4278	2.79925		4.06814	2.58197
	105.988	7.42978		36.6501	2.44566		4.26306	3.17105
	106.488	6.21313		36.8117	2.17215		4.53	3.86777
	106.82	5.23458		36.9719	1.9665		4.8902	4.6788
	107.141	4.44234		37.11	1.82404		5.35937	5.60173
	107.298	3.82483		37.2435	1.74148		5.95632	6.63598
	107.527	3.3563		37.3945	1.71717		6.67985	7.77366
	107.69	3.02357		37.5018	1.7431		7.50446	9.01124
	107.85	2.81028		37.6391	1.82414		8.39369	10.375
	107.966	2.70254		37.7654	1.96675		9.30735	11.9298
	108.097	2.70494		37.9122	2.16867		10.2166	13.7762
	108.302	2.80663		38.0439	2.43757		11.1094	16.0369
	108.407	2.9989		38.2129	2.79124		12.0023	18.8532
	108.648	3.31896		38.3858	3.23689		12.9569	22.4175
	108.798	3.75257		38.5803	3.79667		14.0074	26.8703
	108.996	4.31117		38.803	4.49614		15.238	32.4461
	109.236	5.03954		39.0372	5.36237		16.7328	39.3798
	109.504	5.96716		39.3072	6.43362		18.5772	47.934
	109.801	7.10983		39.6377	7.75929		20.903	58.4615
	110.206	8.52959		39.9948	9.38752		23.8464	71.3591
	110.55	10.2891		40.4286	11.3956		27.5955	87.1061
	111.089	12.4727		40.908	13.8518		32.341	106.224
	111.656	15.1296		41.5185	16.8853		38.4664	129.592
	112.357	18.4013		42.2048	20.5914		46.1626	157.738
	113.26	22.4111		43.0387	25.1574		55.9659	191.744
	114.349	27.329		43.9854	30.7556		68.2595	232.449
	115.631	33.2955		45.0858	37.6523		83.8456	281.607
	117.27	40.586		46.3921	46.1772		103.321	340.236
	119.146	49.5042		47.9094	56.7093		127.646	410.444
	121.534	60.2499		49.6566	69.7588		157.774	494.199
	124.28	73.3177		51.7478	85.9062		195.232	593.759
	127.427	89.2804		54.3463	106.021		241.297	711.979
	131.128	108.884		57.5712	130.993		298.537	854.352
	135.305	132.91		61.593	161.862		367.501	1018.99
	140.013	162.537		66.6831	200.15		452.387	1215.61
	145.567	199.172		73.2462	247.366		557.209	1446.37
	151.921	244.554		81.7166	305.777		684.199	1718.61
	159.696	301.221		92.428	377.929		840.422	2041.77
	168.963	371.364		106.386	466.776		1029.31	2415.47
	180.599	458.273		124.556	575.674		1257.54	2849.71
	196.137	566.746		147.433	710.438		1534.64	3354.22
	214.839	699.533		177.359	876.066		1863.92	3938.4
	239.336	864.026		216.677	1079.91		2266.14	4609.65
	271.157	1068.12		267.718	1328.33		2733.18	5396.93
	311.793	1319.02		334.025	1631.61		3286.1	6293.48
	363.347	1624.99		420.004	2000.56		3970.06	7276.74
	429.232	2002.28		531.941	2448.74		4703.09	8480.08
	515.05	2464.68		674.957	2992.33		5603.13	9837.69
	622.635	3034.24		865.254	3642.77		6655.09	11375.7
	762.504	3721.3		1097.57	4434.5		7842.65	13141.1
	940.301	4570.31		1406.43	5376.08		9246.29	15184.3
	1171.48	5602.19		1784.77	6483.7		10837.5	17534.6
	1459.75	6847.72		2289.79	7837.04		12754.3	20267.6
	1837.98	8376.74		2913.61	9436.05		14918.6	23417.1
	2316.44	10228.5		3696.34	11305.4		17496.4	27023.6
	2924.28	12463.7		4661.83	13517.8		20644	31188.1
	3702.43	15163		5848.41	16082.5		24127.6	35594

[truncated: 29 more sheets: Fig. 3h, Fig. 3i, Fig. 4a, Fig. 4b, Fig. 4c, Fig. 4d, Fig. 4e, Fig. 4f, Fig. 5c, Fig. 5d, Fig. 5e, Fig. 5f, Fig. 5g, Fig. 5j, Fig. 5k, Fig. S6, Fig. S7, Fig. S10, Fig. S11a, Fig. S11b …]
